# Supplementary material for: The bibliometric analysis of research on traditional Chinese medicine regulating gut microbiota for cancer treatment from 2014 to 2024
Source: Hereditas. 2025 Jun 3;162:94. doi: 10.1186/s41065-025-00456-x (PMC12131599; doi:10.1186/s41065-025-00456-x)
Supplement: Supplementary file 1 — Supplementary Material 1 [file 41065_2025_456_MOESM1_ESM.xlsx]

## Sheet: Sheet1
Sources	Articles
FRONTIERS IN PHARMACOLOGY	27
JOURNAL OF ETHNOPHARMACOLOGY	22
PHYTOMEDICINE	12
BIOMEDICINE & PHARMACOTHERAPY	10
FRONTIERS IN CELLULAR AND INFECTION MICROBIOLOGY	8
FRONTIERS IN IMMUNOLOGY	8
FRONTIERS IN ONCOLOGY	8
EVIDENCE-BASED COMPLEMENTARY AND ALTERNATIVE MEDICINE	7
FOOD & FUNCTION	7
FRONTIERS IN MICROBIOLOGY	7
PHARMACOLOGICAL RESEARCH	7
AMERICAN JOURNAL OF CHINESE MEDICINE	6
CHINESE MEDICINE	6
INTEGRATIVE CANCER THERAPIES	6
NUTRIENTS	6
CANCERS	5
FRONTIERS IN NUTRITION	5
INTERNATIONAL IMMUNOPHARMACOLOGY	5
CHINESE JOURNAL OF NATURAL MEDICINES	4
CURRENT PHARMACEUTICAL DESIGN	4
INTERNATIONAL JOURNAL OF MOLECULAR SCIENCES	4
JOURNAL OF TRADITIONAL CHINESE MEDICINE	4
SCIENTIFIC REPORTS	4
WORLD JOURNAL OF GASTROENTEROLOGY	4
ANTIOXIDANTS	3
FITOTERAPIA	3
FOODS	3
HELIYON	3
INTERNATIONAL JOURNAL OF BIOLOGICAL MACROMOLECULES	3
JOURNAL OF AGRICULTURAL AND FOOD CHEMISTRY	3
JOURNAL OF FUNCTIONAL FOODS	3
JOURNAL OF NUTRITIONAL BIOCHEMISTRY	3
MEDICINE	3
PLOS ONE	3
TRENDS IN FOOD SCIENCE & TECHNOLOGY	3
ANNALS OF TRANSLATIONAL MEDICINE	2
BIOMEDICINES	2
BMC COMPLEMENTARY MEDICINE AND THERAPIES	2
CANCER CELL INTERNATIONAL	2
CANCER RESEARCH AND TREATMENT	2
CARCINOGENESIS	2
FOOD RESEARCH INTERNATIONAL	2
FOOD SCIENCE & NUTRITION	2
FRONTIERS IN BIOSCIENCE-LANDMARK	2
JOURNAL OF APPLIED MICROBIOLOGY	2
JOURNAL OF CANCER	2
MOLECULES	2
PHARMACOLOGY & THERAPEUTICS	2
PROCESSES	2
ACTA PHARMACOLOGICA SINICA	1
AMB EXPRESS	1
AMERICAN JOURNAL OF CANCER RESEARCH	1
ANATOMICAL RECORD-ADVANCES IN INTEGRATIVE ANATOMY AND EVOLUTIONARY BIOLOGY	1
ANTI-CANCER AGENTS IN MEDICINAL CHEMISTRY	1
AQUACULTURE REPORTS	1
ARABIAN JOURNAL OF CHEMISTRY	1
BIOCHEMICAL PHARMACOLOGY	1
BIOFACTORS	1
BIOLOGICAL & PHARMACEUTICAL BULLETIN	1
BIOLOGICAL PROCEDURES ONLINE	1
BIOORGANIC & MEDICINAL CHEMISTRY	1
BIOSCIENCE REPORTS	1
BMC CANCER	1
BMC GASTROENTEROLOGY	1
BMC MICROBIOLOGY	1
BRITISH JOURNAL OF PHARMACOLOGY	1
CARBOHYDRATE POLYMERS	1
CELL BIOCHEMISTRY AND FUNCTION	1
CELL BIOLOGY AND TOXICOLOGY	1
CELL COMMUNICATION AND SIGNALING	1
CELL DEATH & DISEASE	1
CELLULAR AND MOLECULAR BIOLOGY	1
CHEMICO-BIOLOGICAL INTERACTIONS	1
CHINESE JOURNAL OF INTEGRATIVE MEDICINE	1
CLINICAL AND EXPERIMENTAL MEDICINE	1
CRITICAL REVIEWS IN FOOD SCIENCE AND NUTRITION	1
CURRENT DRUG DELIVERY	1
CURRENT DRUG TARGETS	1
CURRENT OPINION IN PHARMACOLOGY	1
CURRENT PROTEIN & PEPTIDE SCIENCE	1
CURRENT TREATMENT OPTIONS IN ONCOLOGY	1
DRUG DESIGN DEVELOPMENT AND THERAPY	1
EUROPEAN FOOD RESEARCH AND TECHNOLOGY	1
EUROPEAN JOURNAL OF INFLAMMATION	1
EUROPEAN JOURNAL OF PHARMACOLOGY	1
FOOD & NUTRITION RESEARCH	1
FOOD BIOSCIENCE	1
FOOD CHEMISTRY	1
FOOD REVIEWS INTERNATIONAL	1
FRONTIERS IN CARDIOVASCULAR MEDICINE	1
FRONTIERS IN GENETICS	1
FRONTIERS IN MOLECULAR BIOSCIENCES	1
FRONTIERS IN PHYSIOLOGY	1
FUNCTIONAL & INTEGRATIVE GENOMICS	1
GENOMICS PROTEOMICS & BIOINFORMATICS	1
INDIAN JOURNAL OF PHARMACEUTICAL SCIENCES	1
INTERNATIONAL JOURNAL OF MEDICAL MICROBIOLOGY	1
INTERNATIONAL JOURNAL OF NANOMEDICINE	1
INTERNATIONAL JOURNAL OF ONCOLOGY	1
INTERNATIONAL JOURNAL OF PHARMACOLOGY	1
JCI INSIGHT	1
JOURNAL OF ADVANCED RESEARCH	1
JOURNAL OF BIOBASED MATERIALS AND BIOENERGY	1
JOURNAL OF BIOMOLECULAR STRUCTURE & DYNAMICS	1
JOURNAL OF CANCER RESEARCH AND CLINICAL ONCOLOGY	1
JOURNAL OF CLINICAL GASTROENTEROLOGY	1
JOURNAL OF CLINICAL MEDICINE	1
JOURNAL OF ENDODONTICS	1
JOURNAL OF FOOD BIOCHEMISTRY	1
JOURNAL OF FOOD MEASUREMENT AND CHARACTERIZATION	1
JOURNAL OF FOOD SCIENCE AND TECHNOLOGY-MYSORE	1
JOURNAL OF GASTROENTEROLOGY	1
JOURNAL OF INTEGRATIVE MEDICINE-JIM	1
JOURNAL OF MEDICAL MICROBIOLOGY	1
JOURNAL OF MEDICINAL FOOD	1
JOURNAL OF PHARMACEUTICAL AND BIOMEDICAL ANALYSIS	1
JOURNAL OF PHARMACOLOGICAL SCIENCES	1
JOURNAL OF PHARMACY AND PHARMACEUTICAL SCIENCES	1
JOURNAL OF TRANSLATIONAL MEDICINE	1
JOURNAL OF ZHEJIANG UNIVERSITY-SCIENCE B	1
LABORATORY MEDICINE	1
LEGUME RESEARCH	1
LIFE-BASEL	1
MATERIALS TODAY CHEMISTRY	1
MEDICINAL RESEARCH REVIEWS	1
METABOLITES	1
MICROBIAL PATHOGENESIS	1
MICROORGANISMS	1
MOLECULAR AND CELLULAR BIOCHEMISTRY	1
MOLECULAR BIOLOGY REPORTS	1
MOLECULAR NUTRITION & FOOD RESEARCH	1
NANO TODAY	1
NATURE BIOMEDICAL ENGINEERING	1
NAUNYN-SCHMIEDEBERGS ARCHIVES OF PHARMACOLOGY	1
ONCOIMMUNOLOGY	1
ONCOLOGY LETTERS	1
ONCOLOGY REPORTS	1
OXIDATIVE MEDICINE AND CELLULAR LONGEVITY	1
PHARMAZIE	1
PHYTOCHEMISTRY LETTERS	1
PHYTOTHERAPY RESEARCH	1
PROTEOMICS	1
RECENT PATENTS ON ANTI-CANCER DRUG DISCOVERY	1
SAUDI PHARMACEUTICAL JOURNAL	1
SEMINARS IN CANCER BIOLOGY	1
SUPPORTIVE CARE IN CANCER	1
TOXICOLOGICAL SCIENCES	1
TROPICAL JOURNAL OF PHARMACEUTICAL RESEARCH	1
WORLD JOURNAL OF GASTROINTESTINAL ONCOLOGY	1
