# Supplementary material for: The bibliometric analysis of research on traditional Chinese medicine regulating gut microbiota for cancer treatment from 2014 to 2024
Source: Hereditas. 2025 Jun 3;162:94. doi: 10.1186/s41065-025-00456-x (PMC12131599; doi:10.1186/s41065-025-00456-x)
Supplement: Supplementary file 3 — Supplementary Material 3 [file 41065_2025_456_MOESM3_ESM.xlsx]

## Sheet: Sheet1
EFFERTH T	2007	TRENDS MOL MED	381	23.81
BRINKER AM	2007	PHYTOCHEMISTRY	329	20.56
KITANO H	2007	NAT REV DRUG DISCOV	373	23.31
WANG XH	2007	MED RES REV	432	27
HUANG Q	2007	MED RES REV	420	26.25
CAI YZ	2004	LIFE SCI	1722	90.63
TANG J	2009	J ETHNOPHARMACOL	386	27.57
GONG J	2012	J CONTROL RELEASE	395	35.91
CABRERA C	2006	J AM COLL NUTR	1147	67.47
THOMFORD NE	2018	INT J MOL SCI	388	77.6
AMAGASE H	2011	FOOD RES INT	326	27.17
HARVEY AL	2008	DRUG DISCOV TODAY	1191	79.4
LIN Y	2008	CURR CANCER DRUG TAR	603	40.2
EFFERTH T	2008	CLIN INFECT DIS	331	22.07
LI S	2013	CHIN J NAT MEDICINES	738	73.8
LI-WEBER M	2009	CANCER TREAT REV	660	47.14
YANG HJ	2006	CANCER RES	457	26.88
SHISHODIA S	2005	ANN NY ACAD SCI	484	26.89
KRONENBERG F	2002	ANN INTERN MED	363	17.29
ZHANG AH	2012	ANALYST	460	41.82
Paper			Total Citations	TC per Year

## Sheet: Sheet2
	References	Title
1	Gopalakrishnan V, 2018, SCIENCE, V359, P97, DOI 10.1126/science.aan4236, DOI	Gut microbiome modulates response to anti–PD-1 immunotherapy in melanoma patients
2	Sivan A, 2015, SCIENCE, V350, P1084, DOI 10.1126/science.aac4255, DOI	Commensal Bifidobacterium promotes antitumor immunity and facilitates anti–PD-L1 efficacy
3	Vétizou M, 2015, SCIENCE, V350, P1079, DOI 10.1126/science.aad1329, DOI	Anticancer immunotherapy by CTLA-4 blockade relies on the gut microbiota
4	Chang CJ, 2015, NAT COMMUN, V6, P0, DOI 10.1038/ncomms8489, DOI	Ganoderma lucidum reduces obesity in mice by modulating the composition of the gut microbiota								0
5	Huang GX, 2017, SCI REP-UK, V7, P0, DOI 10.1038/s41598-017-12644-5, DOI	Ginsenosides Rb3 and Rd reduce polyps formation while reinstate the dysbiotic gut microbiota and the intestinal microenvironment in ApcMin/+ mice
6	Routy B, 2018, SCIENCE, V359, P91, DOI 10.1126/science.aan3706, DOI	Gut microbiome influences efficacy of PD-1–based immunotherapy against epithelial tumors
7	Bray Freddie, 2018, CA CANCER J CLIN, V68, P394, DOI 10.3322/caac.21609, 10.3322/caac.21492, DOI	Global cancer statistics 2018: GLOBOCAN estimates of incidence and mortality worldwide for 36 cancers in 185 countries
8	Matson V, 2018, SCIENCE, V359, P104, DOI 10.1126/science.aao3290, DOI	The commensal microbiome is associated with anti–PD-1 efficacy in metastatic melanoma patients
9	Lv J, 2019, CELL DEATH DIS, V10, P0, DOI 10.1038/s41419-019-1638-6, DOI	Gegen Qinlian decoction enhances the effect of PD-1 blockade in colorectal cancer with microsatellite stability by remodelling the gut microbiota and the tumour microenvironment
10	Milosevic I, 2019, INT J MOL SCI, V20, P0, DOI 10.3390/ijms20020395, DOI	Gut-Liver Axis, Gut Microbiota, and Its Modulation in the Management of Liver Diseases: A Review of the Literature
